# Supplementary material for: VEGFR2 but not VEGFR3 governs integrity and remodeling of thyroid angiofollicular unit in normal state and during goitrogenesis
Source: EMBO Mol Med. 2017 Apr 24;9(6):750–69. doi: 10.15252/emmm.201607341 (PMC5452036; doi:10.15252/emmm.201607341)
Supplement: Supplementary file 4 — Movie EV3 [file EMMM-9-750-s004.zip]

Archive with 3 entries (2 files):
- EMM_07341_Movie_EV3/
- EMM_07341_Movie_EV3/EMM_07341_Movie_EV3.mov
- EMM_07341_Movie_EV3/EMM_07341_Movie_EV3.txt
